# Supplementary material for: SiOx-Based Anode Materials with High Si Content Achieved Through Uniform Nano-Si Dispersion for Li-Ion Batteries
Source: Materials (Basel). 2025 Jul 11;18(14):3272. doi: 10.3390/ma18143272 (PMC12300280; doi:10.3390/ma18143272)
Supplement: Supplementary file 1 [file materials-18-03272-s001.zip]

Archive with 1 entries (1 files):
- materials-3716135-supplementary.pdf
